# Supplementary material for: Fast and selective labeling of N-terminal cysteines at neutral pH via thiazolidino boronate formation
Source: Chem Sci. 2016 Apr 4;7(7):4589–93. doi: 10.1039/c6sc00172f (PMC5201210; doi:10.1039/c6sc00172f)
Supplement: SC-007-C6SC00172F-s002 [file SC-007-C6SC00172F-s002.cif]

# Electronic Supplementary Material (ESI) for Chemical Science.
# This journal is © The Royal Society of Chemistry 2016

####################################################################### 
# 
# This file contains crystal structure data downloaded from the 
# Cambridge Structural Database (CSD) hosted by the Cambridge 
# Crystallographic Data Centre (CCDC).
# 
# Full information about CCDC data access policies and citation 
# guidelines are available at http://www.ccdc.cam.ac.uk/access/V1 
# 
# Audit and citation data items may have been added by the CCDC. 
# Please retain this information to preserve the provenance of 
# this file and to allow appropriate attribution of the data. 
# 
#######################################################################

data_added_by_encifer
_database_code_depnum_ccdc_archive 'CCDC 1445362'
_audit_update_record             
;
2016-01-05 deposited with the CCDC.
2016-04-04 downloaded from the CCDC.
;


_audit_creation_method           SHELXL-2014/7
_shelx_SHELXL_version_number     2014/7
_chemical_name_systematic        ?
_chemical_name_common            ?
_chemical_melting_point          ?
_chemical_formula_moiety         'C10 H10 B N O3 S, H2 O'
_chemical_formula_sum            'C10 H12 B N O4 S'
_chemical_formula_weight         253.08

loop_
_atom_type_symbol
_atom_type_description
_atom_type_scat_dispersion_real
_atom_type_scat_dispersion_imag
_atom_type_scat_source
C C 0.0181 0.0091 'International Tables Vol C Tables 4.2.6.8 and 6.1.1.4'
H H 0.0000 0.0000 'International Tables Vol C Tables 4.2.6.8 and 6.1.1.4'
B B 0.0090 0.0039 'International Tables Vol C Tables 4.2.6.8 and 6.1.1.4'
N N 0.0311 0.0180 'International Tables Vol C Tables 4.2.6.8 and 6.1.1.4'
O O 0.0492 0.0322 'International Tables Vol C Tables 4.2.6.8 and 6.1.1.4'
S S 0.3331 0.5567 'International Tables Vol C Tables 4.2.6.8 and 6.1.1.4'

_space_group_crystal_system      triclinic
_space_group_IT_number           1
_space_group_name_H-M_alt        'P 1'
_space_group_name_Hall           'P 1'

_shelx_space_group_comment       
;
The symmetry employed for this shelxl refinement is uniquely defined
by the following loop, which should always be used as a source of
symmetry information in preference to the above space-group names.
They are only intended as comments.
;

loop_
_space_group_symop_operation_xyz
'x, y, z'

_cell_length_a                   5.8323(4)
_cell_length_b                   6.9890(4)
_cell_length_c                   13.7431(9)
_cell_angle_alpha                97.280(2)
_cell_angle_beta                 98.850(2)
_cell_angle_gamma                91.576(2)
_cell_volume                     548.43(6)
_cell_formula_units_Z            2
_cell_measurement_temperature    100(2)
_cell_measurement_reflns_used    9884
_cell_measurement_theta_min      3.28
_cell_measurement_theta_max      66.86

_exptl_crystal_description       plate
_exptl_crystal_colour            colorless
_exptl_crystal_density_meas      'not measured'
_exptl_crystal_density_method    none
_exptl_crystal_density_diffrn    1.533
_exptl_crystal_F_000             264
_exptl_transmission_factor_min   ?
_exptl_transmission_factor_max   ?
_exptl_crystal_size_max          0.360
_exptl_crystal_size_mid          0.180
_exptl_crystal_size_min          0.080
_exptl_absorpt_coefficient_mu    2.665
_shelx_estimated_absorpt_T_min   0.447
_shelx_estimated_absorpt_T_max   0.815
_exptl_absorpt_correction_type   multi-scan
_exptl_absorpt_correction_T_min  0.6232
_exptl_absorpt_correction_T_max  0.7528
_exptl_absorpt_process_details   
;
Sheldrick, G.M. (2013). SADABS. Bruker AXS Inc. Madison, WI USA.
;
_exptl_absorpt_special_details   ?
_diffrn_ambient_temperature      100(2)
_diffrn_radiation_wavelength     1.54178
_diffrn_radiation_type           CuK\a
_diffrn_source                   'microfocus sealed tube'
_diffrn_source_type              'Incoatec I\uS'
_diffrn_radiation_monochromator  mirrors
_diffrn_measurement_device_type  'Bruker Kappa DUO CCD diffractometer'
_diffrn_measurement_method       '\f and \w scans'
_diffrn_detector_area_resol_mean ?
_diffrn_reflns_number            12477
_diffrn_reflns_av_unetI/netI     0.0265
_diffrn_reflns_av_R_equivalents  0.0288
_diffrn_reflns_limit_h_min       -6
_diffrn_reflns_limit_h_max       6
_diffrn_reflns_limit_k_min       -8
_diffrn_reflns_limit_k_max       8
_diffrn_reflns_limit_l_min       -16
_diffrn_reflns_limit_l_max       16
_diffrn_reflns_theta_min         3.283
_diffrn_reflns_theta_max         66.850
_diffrn_reflns_theta_full        66.850
_diffrn_measured_fraction_theta_max 0.995
_diffrn_measured_fraction_theta_full 0.995
_diffrn_reflns_Laue_measured_fraction_max 0.995
_diffrn_reflns_Laue_measured_fraction_full 0.995
_diffrn_reflns_point_group_measured_fraction_max 0.965
_diffrn_reflns_point_group_measured_fraction_full 0.965
_reflns_number_total             3748
_reflns_number_gt                3729
_reflns_threshold_expression     'I > 2\s(I)'
_reflns_Friedel_coverage         0.940
_reflns_Friedel_fraction_max     0.936
_reflns_Friedel_fraction_full    0.936

_reflns_special_details          
;
 Reflections were merged by SHELXL according to the crystal
 class for the calculation of statistics and refinement.
 
 _reflns_Friedel_fraction is defined as the number of unique
 Friedel pairs measured divided by the number that would be
 possible theoretically, ignoring centric projections and
 systematic absences.
;

_computing_data_collection       'APEX2 (Bruker, 2014)'
_computing_cell_refinement       'SAINT (Bruker, 2014)'
_computing_data_reduction        'SAINT (Bruker, 2014)'
_computing_structure_solution    'SHELXL-2014 (Sheldrick, 2014)'
_computing_structure_refinement  'SHELXL-2014 (Sheldrick, 2014)'
_computing_molecular_graphics    'Bruker SHELXTL'
_computing_publication_material  'Bruker SHELXTL'
_refine_special_details          ?
_refine_ls_structure_factor_coef Fsqd
_refine_ls_matrix_type           full
_refine_ls_weighting_scheme      calc
_refine_ls_weighting_details     
'w=1/[\s^2^(Fo^2^)+(0.0486P)^2^+0.1337P] where P=(Fo^2^+2Fc^2^)/3'
_atom_sites_solution_primary     direct
_atom_sites_solution_secondary   difmap
_atom_sites_solution_hydrogens   mixed
_refine_ls_hydrogen_treatment    mixed
_refine_ls_extinction_method     none
_refine_ls_extinction_coef       na
_refine_ls_abs_structure_details 
;
 Flack x determined using 1787 quotients [(I+)-(I-)]/[(I+)+(I-)]
 (Parsons, Flack and Wagner, Acta Cryst. B69 (2013) 249-259).
;
_refine_ls_abs_structure_Flack   0.012(7)
_chemical_absolute_configuration ad
_refine_ls_number_reflns         3748
_refine_ls_number_parameters     331
_refine_ls_number_restraints     11
_refine_ls_R_factor_all          0.0261
_refine_ls_R_factor_gt           0.0260
_refine_ls_wR_factor_ref         0.0703
_refine_ls_wR_factor_gt          0.0701
_refine_ls_goodness_of_fit_ref   1.033
_refine_ls_restrained_S_all      1.032
_refine_ls_shift/su_max          0.000
_refine_ls_shift/su_mean         0.000

loop_
_atom_site_label
_atom_site_type_symbol
_atom_site_fract_x
_atom_site_fract_y
_atom_site_fract_z
_atom_site_U_iso_or_equiv
_atom_site_adp_type
_atom_site_occupancy
_atom_site_site_symmetry_order
_atom_site_calc_flag
_atom_site_refinement_flags_posn
_atom_site_refinement_flags_adp
_atom_site_refinement_flags_occupancy
_atom_site_disorder_assembly
_atom_site_disorder_group
S1 S 0.78619(10) 0.02330(8) 0.83930(5) 0.02141(17) Uani 1 1 d . . . . .
O1 O 0.3412(4) -0.2172(3) 0.60585(15) 0.0226(4) Uani 1 1 d . . . . .
O2 O 0.3143(3) 0.0991(3) 0.64953(14) 0.0176(4) Uani 1 1 d . . . . .
O3 O 0.4016(4) 0.3750(3) 0.57739(14) 0.0173(4) Uani 1 1 d D . . . .
H3O H 0.441(6) 0.490(4) 0.585(3) 0.021 Uiso 1 1 d D U . . .
N1 N 0.7205(4) 0.2000(3) 0.67735(16) 0.0165(5) Uani 1 1 d D . . . .
H1N H 0.804(6) 0.264(5) 0.642(2) 0.020 Uiso 1 1 d D U . . .
B1 B 0.4574(5) 0.2868(4) 0.6651(2) 0.0161(6) Uani 1 1 d . . . . .
C1 C 0.8258(5) -0.1182(4) 0.7240(2) 0.0220(6) Uani 1 1 d . . . . .
H1A H 0.9924 -0.1216 0.7175 0.026 Uiso 1 1 calc R U . . .
H1B H 0.7616 -0.2521 0.7198 0.026 Uiso 1 1 calc R U . . .
C2 C 0.6918(5) -0.0129(4) 0.6440(2) 0.0193(6) Uani 1 1 d . . . . .
H2 H 0.7497 -0.0456 0.5793 0.023 Uiso 1 1 calc R U . . .
C3 C 0.4313(5) -0.0547(4) 0.6310(2) 0.0181(6) Uani 1 1 d . . . . .
C4 C 0.4763(5) 0.4199(4) 0.76976(19) 0.0162(5) Uani 1 1 d . . . . .
C5 C 0.3293(5) 0.5567(4) 0.8047(2) 0.0188(6) Uani 1 1 d . . . . .
H5 H 0.1843 0.5735 0.7653 0.023 Uiso 1 1 calc R U . . .
C6 C 0.3915(6) 0.6692(4) 0.8964(2) 0.0243(6) Uani 1 1 d . . . . .
H6 H 0.2877 0.7600 0.9198 0.029 Uiso 1 1 calc R U . . .
C7 C 0.6057(6) 0.6493(5) 0.9542(2) 0.0264(7) Uani 1 1 d . . . . .
H7 H 0.6482 0.7270 1.0166 0.032 Uiso 1 1 calc R U . . .
C8 C 0.7563(6) 0.5161(4) 0.9204(2) 0.0225(6) Uani 1 1 d . . . . .
H8 H 0.9032 0.5025 0.9590 0.027 Uiso 1 1 calc R U . . .
C9 C 0.6895(5) 0.4022(4) 0.8291(2) 0.0181(6) Uani 1 1 d . . . . .
C10 C 0.8278(5) 0.2455(4) 0.7855(2) 0.0184(5) Uani 1 1 d . . . . .
H10 H 0.9959 0.2864 0.7933 0.022 Uiso 1 1 calc R U . . .
S2 S 0.20845(9) 0.59063(8) 0.16260(5) 0.01749(16) Uani 1 1 d . . . . .
O4 O 0.6635(3) 0.4811(3) 0.38822(14) 0.0175(4) Uani 1 1 d . . . . .
O5 O 0.6950(3) 0.7789(3) 0.34841(13) 0.0134(4) Uani 1 1 d . . . . .
O6 O 0.6118(3) 1.0859(3) 0.42276(13) 0.0143(4) Uani 1 1 d D . . . .
H6O H 0.579(6) 1.198(4) 0.414(3) 0.017 Uiso 1 1 d D U . . .
N2 N 0.2890(4) 0.8513(3) 0.32384(15) 0.0127(4) Uani 1 1 d D . . . .
H2N H 0.206(5) 0.923(4) 0.362(2) 0.015 Uiso 1 1 d D U . . .
B2 B 0.5508(5) 0.9534(4) 0.3340(2) 0.0128(6) Uani 1 1 d . . . . .
C11 C 0.1758(5) 0.5071(4) 0.2797(2) 0.0171(5) Uani 1 1 d . . . . .
H11A H 0.0106 0.5017 0.2885 0.020 Uiso 1 1 calc R U . . .
H11B H 0.2383 0.3775 0.2835 0.020 Uiso 1 1 calc R U . . .
C12 C 0.3161(5) 0.6576(4) 0.3568(2) 0.0144(5) Uani 1 1 d . . . . .
H12 H 0.2640 0.6564 0.4227 0.017 Uiso 1 1 calc R U . . .
C13 C 0.5770(5) 0.6290(4) 0.36599(18) 0.0136(5) Uani 1 1 d . . . . .
C14 C 0.5312(5) 1.0323(4) 0.22892(19) 0.0142(5) Uani 1 1 d . . . . .
C15 C 0.6812(5) 1.1531(4) 0.1926(2) 0.0171(5) Uani 1 1 d . . . . .
H15 H 0.8289 1.1924 0.2306 0.021 Uiso 1 1 calc R U . . .
C16 C 0.6167(5) 1.2174(4) 0.1006(2) 0.0210(6) Uani 1 1 d . . . . .
H16 H 0.7218 1.2978 0.0757 0.025 Uiso 1 1 calc R U . . .
C17 C 0.3992(6) 1.1640(4) 0.0455(2) 0.0232(6) Uani 1 1 d . . . . .
H17 H 0.3553 1.2098 -0.0166 0.028 Uiso 1 1 calc R U . . .
C18 C 0.2454(5) 1.0439(4) 0.0804(2) 0.0188(6) Uani 1 1 d . . . . .
H18 H 0.0959 1.0077 0.0433 0.023 Uiso 1 1 calc R U . . .
C19 C 0.3159(5) 0.9783(4) 0.17112(19) 0.0148(5) Uani 1 1 d . . . . .
C20 C 0.1759(5) 0.8390(4) 0.21672(19) 0.0147(5) Uani 1 1 d . . . . .
H20 H 0.0089 0.8717 0.2108 0.018 Uiso 1 1 calc R U . . .
O7S O 0.9136(4) 0.4841(4) 0.58273(16) 0.0298(5) Uani 1 1 d D . . . .
H1S H 1.049(5) 0.527(6) 0.583(3) 0.036 Uiso 1 1 d D U . . .
H2S H 0.858(7) 0.481(6) 0.522(2) 0.036 Uiso 1 1 d D U . . .
O8S O 0.0884(4) 1.1497(3) 0.42015(15) 0.0193(4) Uani 1 1 d D . . . .
H3S H 0.166(6) 1.215(5) 0.473(2) 0.023 Uiso 1 1 d D U . . .
H4S H -0.050(5) 1.144(5) 0.426(3) 0.023 Uiso 1 1 d D U . . .

loop_
_atom_site_aniso_label
_atom_site_aniso_U_11
_atom_site_aniso_U_22
_atom_site_aniso_U_33
_atom_site_aniso_U_23
_atom_site_aniso_U_13
_atom_site_aniso_U_12
S1 0.0265(4) 0.0191(3) 0.0180(3) 0.0090(2) -0.0033(3) -0.0022(3)
O1 0.0299(12) 0.0137(10) 0.0215(10) 0.0018(8) -0.0038(8) 0.0004(8)
O2 0.0200(10) 0.0135(9) 0.0180(9) 0.0017(7) -0.0001(7) -0.0004(7)
O3 0.0209(10) 0.0130(9) 0.0165(9) 0.0031(7) -0.0027(7) 0.0003(7)
N1 0.0196(13) 0.0150(12) 0.0149(11) 0.0048(9) 0.0005(9) 0.0002(9)
B1 0.0164(16) 0.0152(15) 0.0160(14) 0.0025(11) -0.0001(11) 0.0016(12)
C1 0.0216(15) 0.0206(15) 0.0249(14) 0.0100(12) 0.0007(11) 0.0040(11)
C2 0.0279(17) 0.0139(14) 0.0171(13) 0.0049(10) 0.0040(11) 0.0049(11)
C3 0.0252(16) 0.0174(15) 0.0112(12) 0.0047(10) -0.0013(11) 0.0037(11)
C4 0.0199(14) 0.0139(13) 0.0146(12) 0.0037(10) 0.0020(10) -0.0053(10)
C5 0.0209(15) 0.0148(14) 0.0207(14) 0.0028(11) 0.0039(11) -0.0024(11)
C6 0.0337(18) 0.0189(14) 0.0209(14) 0.0002(11) 0.0093(12) -0.0042(12)
C7 0.0403(19) 0.0233(15) 0.0147(13) 0.0009(11) 0.0051(12) -0.0114(13)
C8 0.0271(18) 0.0248(15) 0.0141(13) 0.0080(11) -0.0035(11) -0.0095(12)
C9 0.0228(15) 0.0152(13) 0.0162(13) 0.0061(10) 0.0009(11) -0.0059(11)
C10 0.0184(14) 0.0202(14) 0.0163(13) 0.0091(10) -0.0029(10) -0.0023(10)
S2 0.0213(4) 0.0124(3) 0.0163(3) -0.0015(2) -0.0016(2) 0.0003(2)
O4 0.0197(11) 0.0113(9) 0.0213(9) 0.0048(7) -0.0003(7) 0.0027(7)
O5 0.0135(9) 0.0095(9) 0.0173(9) 0.0040(7) 0.0009(7) 0.0006(7)
O6 0.0159(10) 0.0092(9) 0.0164(9) 0.0004(7) -0.0006(7) 0.0002(7)
N2 0.0141(11) 0.0102(11) 0.0132(11) -0.0002(8) 0.0019(8) 0.0009(8)
B2 0.0108(15) 0.0101(13) 0.0175(14) 0.0021(11) 0.0017(11) 0.0009(11)
C11 0.0167(14) 0.0123(13) 0.0211(13) 0.0012(10) 0.0007(10) -0.0015(10)
C12 0.0174(15) 0.0102(12) 0.0160(13) 0.0017(10) 0.0039(10) -0.0002(10)
C13 0.0185(15) 0.0119(13) 0.0097(12) 0.0013(9) 0.0004(10) -0.0004(10)
C14 0.0164(14) 0.0114(13) 0.0147(12) 0.0004(10) 0.0024(10) 0.0054(10)
C15 0.0204(15) 0.0108(12) 0.0207(13) 0.0018(10) 0.0053(11) 0.0019(10)
C16 0.0285(16) 0.0158(13) 0.0221(13) 0.0066(11) 0.0110(11) 0.0040(11)
C17 0.0364(18) 0.0195(14) 0.0152(13) 0.0056(11) 0.0049(11) 0.0080(12)
C18 0.0224(16) 0.0168(14) 0.0154(13) -0.0005(10) -0.0010(11) 0.0049(11)
C19 0.0179(14) 0.0103(12) 0.0158(12) 0.0001(10) 0.0023(10) 0.0042(10)
C20 0.0139(13) 0.0119(12) 0.0159(12) -0.0022(10) -0.0018(9) 0.0006(10)
O7S 0.0183(12) 0.0506(15) 0.0185(11) 0.0035(10) -0.0010(9) -0.0097(10)
O8S 0.0150(11) 0.0205(10) 0.0201(10) -0.0040(8) 0.0003(8) 0.0022(8)

_geom_special_details            
;
 All esds (except the esd in the dihedral angle between two l.s. planes)
 are estimated using the full covariance matrix.  The cell esds are taken
 into account individually in the estimation of esds in distances, angles
 and torsion angles; correlations between esds in cell parameters are only
 used when they are defined by crystal symmetry.  An approximate (isotropic)
 treatment of cell esds is used for estimating esds involving l.s. planes.
;

loop_
_geom_bond_atom_site_label_1
_geom_bond_atom_site_label_2
_geom_bond_distance
_geom_bond_site_symmetry_2
_geom_bond_publ_flag
S1 C1 1.809(3) . ?
S1 C10 1.828(3) . ?
O1 C3 1.224(4) . ?
O2 C3 1.308(4) . ?
O2 B1 1.509(4) . ?
O3 B1 1.420(4) . ?
O3 H3O 0.82(2) . ?
N1 C2 1.498(3) . ?
N1 C10 1.512(3) . ?
N1 B1 1.658(4) . ?
N1 H1N 0.89(2) . ?
B1 C4 1.598(4) . ?
C1 C2 1.527(4) . ?
C1 H1A 0.9900 . ?
C1 H1B 0.9900 . ?
C2 C3 1.518(5) . ?
C2 H2 1.0000 . ?
C4 C5 1.392(4) . ?
C4 C9 1.396(4) . ?
C5 C6 1.389(4) . ?
C5 H5 0.9500 . ?
C6 C7 1.394(5) . ?
C6 H6 0.9500 . ?
C7 C8 1.384(5) . ?
C7 H7 0.9500 . ?
C8 C9 1.393(4) . ?
C8 H8 0.9500 . ?
C9 C10 1.496(4) . ?
C10 H10 1.0000 . ?
S2 C11 1.814(3) . ?
S2 C20 1.827(3) . ?
O4 C13 1.216(3) . ?
O5 C13 1.306(3) . ?
O5 B2 1.517(3) . ?
O6 B2 1.426(3) . ?
O6 H6O 0.83(2) . ?
N2 C12 1.486(3) . ?
N2 C20 1.509(3) . ?
N2 B2 1.646(3) . ?
N2 H2N 0.89(2) . ?
B2 C14 1.600(4) . ?
C11 C12 1.518(4) . ?
C11 H11A 0.9900 . ?
C11 H11B 0.9900 . ?
C12 C13 1.528(4) . ?
C12 H12 1.0000 . ?
C14 C15 1.389(4) . ?
C14 C19 1.393(4) . ?
C15 C16 1.395(4) . ?
C15 H15 0.9500 . ?
C16 C17 1.389(5) . ?
C16 H16 0.9500 . ?
C17 C18 1.390(4) . ?
C17 H17 0.9500 . ?
C18 C19 1.389(4) . ?
C18 H18 0.9500 . ?
C19 C20 1.509(4) . ?
C20 H20 1.0000 . ?
O7S H1S 0.84(3) . ?
O7S H2S 0.85(3) . ?
O8S H3S 0.86(2) . ?
O8S H4S 0.83(2) . ?

loop_
_geom_angle_atom_site_label_1
_geom_angle_atom_site_label_2
_geom_angle_atom_site_label_3
_geom_angle
_geom_angle_site_symmetry_1
_geom_angle_site_symmetry_3
_geom_angle_publ_flag
C1 S1 C10 90.12(13) . . ?
C3 O2 B1 114.3(2) . . ?
B1 O3 H3O 113(3) . . ?
C2 N1 C10 112.1(2) . . ?
C2 N1 B1 107.3(2) . . ?
C10 N1 B1 107.5(2) . . ?
C2 N1 H1N 114(2) . . ?
C10 N1 H1N 108(2) . . ?
B1 N1 H1N 107(2) . . ?
O3 B1 O2 107.0(2) . . ?
O3 B1 C4 118.1(2) . . ?
O2 B1 C4 118.3(2) . . ?
O3 B1 N1 113.0(2) . . ?
O2 B1 N1 99.1(2) . . ?
C4 B1 N1 99.6(2) . . ?
C2 C1 S1 104.0(2) . . ?
C2 C1 H1A 111.0 . . ?
S1 C1 H1A 111.0 . . ?
C2 C1 H1B 111.0 . . ?
S1 C1 H1B 111.0 . . ?
H1A C1 H1B 109.0 . . ?
N1 C2 C3 103.9(2) . . ?
N1 C2 C1 108.8(2) . . ?
C3 C2 C1 112.6(2) . . ?
N1 C2 H2 110.5 . . ?
C3 C2 H2 110.5 . . ?
C1 C2 H2 110.5 . . ?
O1 C3 O2 123.7(3) . . ?
O1 C3 C2 122.8(3) . . ?
O2 C3 C2 113.5(3) . . ?
C5 C4 C9 117.8(2) . . ?
C5 C4 B1 130.9(3) . . ?
C9 C4 B1 111.0(2) . . ?
C6 C5 C4 120.9(3) . . ?
C6 C5 H5 119.5 . . ?
C4 C5 H5 119.5 . . ?
C5 C6 C7 120.3(3) . . ?
C5 C6 H6 119.9 . . ?
C7 C6 H6 119.9 . . ?
C8 C7 C6 119.9(3) . . ?
C8 C7 H7 120.0 . . ?
C6 C7 H7 120.0 . . ?
C7 C8 C9 119.1(3) . . ?
C7 C8 H8 120.4 . . ?
C9 C8 H8 120.4 . . ?
C8 C9 C4 122.0(3) . . ?
C8 C9 C10 125.2(3) . . ?
C4 C9 C10 112.7(2) . . ?
C9 C10 N1 105.9(2) . . ?
C9 C10 S1 110.56(19) . . ?
N1 C10 S1 105.29(18) . . ?
C9 C10 H10 111.6 . . ?
N1 C10 H10 111.6 . . ?
S1 C10 H10 111.6 . . ?
C11 S2 C20 90.08(12) . . ?
C13 O5 B2 113.9(2) . . ?
B2 O6 H6O 112(2) . . ?
C12 N2 C20 112.1(2) . . ?
C12 N2 B2 107.46(19) . . ?
C20 N2 B2 107.94(19) . . ?
C12 N2 H2N 110(2) . . ?
C20 N2 H2N 109(2) . . ?
B2 N2 H2N 110(2) . . ?
O6 B2 O5 106.2(2) . . ?
O6 B2 C14 119.1(2) . . ?
O5 B2 C14 117.4(2) . . ?
O6 B2 N2 112.8(2) . . ?
O5 B2 N2 99.59(18) . . ?
C14 B2 N2 100.01(19) . . ?
C12 C11 S2 103.58(17) . . ?
C12 C11 H11A 111.0 . . ?
S2 C11 H11A 111.0 . . ?
C12 C11 H11B 111.0 . . ?
S2 C11 H11B 111.0 . . ?
H11A C11 H11B 109.0 . . ?
N2 C12 C11 109.4(2) . . ?
N2 C12 C13 104.0(2) . . ?
C11 C12 C13 112.2(2) . . ?
N2 C12 H12 110.3 . . ?
C11 C12 H12 110.3 . . ?
C13 C12 H12 110.3 . . ?
O4 C13 O5 124.1(3) . . ?
O4 C13 C12 122.6(3) . . ?
O5 C13 C12 113.2(2) . . ?
C15 C14 C19 118.1(2) . . ?
C15 C14 B2 130.8(2) . . ?
C19 C14 B2 110.9(2) . . ?
C14 C15 C16 120.5(3) . . ?
C14 C15 H15 119.7 . . ?
C16 C15 H15 119.7 . . ?
C17 C16 C15 120.1(3) . . ?
C17 C16 H16 120.0 . . ?
C15 C16 H16 120.0 . . ?
C16 C17 C18 120.5(3) . . ?
C16 C17 H17 119.8 . . ?
C18 C17 H17 119.8 . . ?
C19 C18 C17 118.3(3) . . ?
C19 C18 H18 120.9 . . ?
C17 C18 H18 120.9 . . ?
C18 C19 C14 122.5(3) . . ?
C18 C19 C20 124.9(3) . . ?
C14 C19 C20 112.5(2) . . ?
N2 C20 C19 105.7(2) . . ?
N2 C20 S2 105.22(17) . . ?
C19 C20 S2 110.59(18) . . ?
N2 C20 H20 111.7 . . ?
C19 C20 H20 111.7 . . ?
S2 C20 H20 111.7 . . ?
H1S O7S H2S 101(4) . . ?
H3S O8S H4S 109(3) . . ?

loop_
_geom_torsion_atom_site_label_1
_geom_torsion_atom_site_label_2
_geom_torsion_atom_site_label_3
_geom_torsion_atom_site_label_4
_geom_torsion
_geom_torsion_site_symmetry_1
_geom_torsion_site_symmetry_2
_geom_torsion_site_symmetry_3
_geom_torsion_site_symmetry_4
_geom_torsion_publ_flag
C3 O2 B1 O3 104.5(3) . . . . ?
C3 O2 B1 C4 -119.2(3) . . . . ?
C3 O2 B1 N1 -13.1(3) . . . . ?
C2 N1 B1 O3 -99.8(2) . . . . ?
C10 N1 B1 O3 139.4(2) . . . . ?
C2 N1 B1 O2 13.1(2) . . . . ?
C10 N1 B1 O2 -107.6(2) . . . . ?
C2 N1 B1 C4 134.0(2) . . . . ?
C10 N1 B1 C4 13.2(3) . . . . ?
C10 S1 C1 C2 -41.4(2) . . . . ?
C10 N1 C2 C3 108.6(2) . . . . ?
B1 N1 C2 C3 -9.3(2) . . . . ?
C10 N1 C2 C1 -11.6(3) . . . . ?
B1 N1 C2 C1 -129.4(2) . . . . ?
S1 C1 C2 N1 36.7(3) . . . . ?
S1 C1 C2 C3 -77.8(3) . . . . ?
B1 O2 C3 O1 -171.8(2) . . . . ?
B1 O2 C3 C2 8.4(3) . . . . ?
N1 C2 C3 O1 -178.4(2) . . . . ?
C1 C2 C3 O1 -60.9(4) . . . . ?
N1 C2 C3 O2 1.3(3) . . . . ?
C1 C2 C3 O2 118.8(3) . . . . ?
O3 B1 C4 C5 47.2(4) . . . . ?
O2 B1 C4 C5 -84.3(4) . . . . ?
N1 B1 C4 C5 169.9(3) . . . . ?
O3 B1 C4 C9 -126.1(3) . . . . ?
O2 B1 C4 C9 102.4(3) . . . . ?
N1 B1 C4 C9 -3.4(3) . . . . ?
C9 C4 C5 C6 -1.1(4) . . . . ?
B1 C4 C5 C6 -174.1(3) . . . . ?
C4 C5 C6 C7 1.3(4) . . . . ?
C5 C6 C7 C8 -0.4(4) . . . . ?
C6 C7 C8 C9 -0.6(4) . . . . ?
C7 C8 C9 C4 0.9(4) . . . . ?
C7 C8 C9 C10 -176.6(3) . . . . ?
C5 C4 C9 C8 0.0(4) . . . . ?
B1 C4 C9 C8 174.3(2) . . . . ?
C5 C4 C9 C10 177.8(2) . . . . ?
B1 C4 C9 C10 -7.9(3) . . . . ?
C8 C9 C10 N1 -165.6(3) . . . . ?
C4 C9 C10 N1 16.8(3) . . . . ?
C8 C9 C10 S1 80.9(3) . . . . ?
C4 C9 C10 S1 -96.8(2) . . . . ?
C2 N1 C10 C9 -135.8(2) . . . . ?
B1 N1 C10 C9 -18.1(3) . . . . ?
C2 N1 C10 S1 -18.7(3) . . . . ?
B1 N1 C10 S1 99.0(2) . . . . ?
C1 S1 C10 C9 148.8(2) . . . . ?
C1 S1 C10 N1 34.92(19) . . . . ?
C13 O5 B2 O6 105.4(2) . . . . ?
C13 O5 B2 C14 -118.5(2) . . . . ?
C13 O5 B2 N2 -11.9(3) . . . . ?
C12 N2 B2 O6 -98.9(2) . . . . ?
C20 N2 B2 O6 140.0(2) . . . . ?
C12 N2 B2 O5 13.3(2) . . . . ?
C20 N2 B2 O5 -107.9(2) . . . . ?
C12 N2 B2 C14 133.5(2) . . . . ?
C20 N2 B2 C14 12.4(2) . . . . ?
C20 S2 C11 C12 -41.09(19) . . . . ?
C20 N2 C12 C11 -12.0(3) . . . . ?
B2 N2 C12 C11 -130.5(2) . . . . ?
C20 N2 C12 C13 108.0(2) . . . . ?
B2 N2 C12 C13 -10.4(2) . . . . ?
S2 C11 C12 N2 36.8(2) . . . . ?
S2 C11 C12 C13 -78.1(2) . . . . ?
B2 O5 C13 O4 -173.2(2) . . . . ?
B2 O5 C13 C12 6.3(3) . . . . ?
N2 C12 C13 O4 -177.2(2) . . . . ?
C11 C12 C13 O4 -59.0(3) . . . . ?
N2 C12 C13 O5 3.3(3) . . . . ?
C11 C12 C13 O5 121.5(2) . . . . ?
O6 B2 C14 C15 48.1(4) . . . . ?
O5 B2 C14 C15 -82.3(3) . . . . ?
N2 B2 C14 C15 171.3(2) . . . . ?
O6 B2 C14 C19 -126.0(2) . . . . ?
O5 B2 C14 C19 103.6(3) . . . . ?
N2 B2 C14 C19 -2.8(3) . . . . ?
C19 C14 C15 C16 -0.2(4) . . . . ?
B2 C14 C15 C16 -174.0(3) . . . . ?
C14 C15 C16 C17 1.3(4) . . . . ?
C15 C16 C17 C18 -1.0(4) . . . . ?
C16 C17 C18 C19 -0.5(4) . . . . ?
C17 C18 C19 C14 1.7(4) . . . . ?
C17 C18 C19 C20 -176.4(2) . . . . ?
C15 C14 C19 C18 -1.4(4) . . . . ?
B2 C14 C19 C18 173.6(2) . . . . ?
C15 C14 C19 C20 177.0(2) . . . . ?
B2 C14 C19 C20 -8.0(3) . . . . ?
C12 N2 C20 C19 -135.4(2) . . . . ?
B2 N2 C20 C19 -17.2(2) . . . . ?
C12 N2 C20 S2 -18.3(2) . . . . ?
B2 N2 C20 S2 99.83(18) . . . . ?
C18 C19 C20 N2 -165.5(2) . . . . ?
C14 C19 C20 N2 16.2(3) . . . . ?
C18 C19 C20 S2 81.1(3) . . . . ?
C14 C19 C20 S2 -97.2(2) . . . . ?
C11 S2 C20 N2 34.54(18) . . . . ?
C11 S2 C20 C19 148.2(2) . . . . ?

loop_
_geom_hbond_atom_site_label_D
_geom_hbond_atom_site_label_H
_geom_hbond_atom_site_label_A
_geom_hbond_distance_DH
_geom_hbond_distance_HA
_geom_hbond_distance_DA
_geom_hbond_angle_DHA
_geom_hbond_site_symmetry_A
O3 H3O O1 0.82(2) 2.14(3) 2.866(3) 148(3) 1_565
N1 H1N O7S 0.89(2) 1.97(3) 2.808(3) 158(3) .
O6 H6O O4 0.83(2) 2.12(3) 2.876(3) 153(3) 1_565
N2 H2N O8S 0.89(2) 1.88(3) 2.717(3) 157(3) .
O8S H4S O6 0.83(2) 1.99(3) 2.810(3) 169(4) 1_455
O7S H1S O1 0.84(3) 2.39(3) 3.159(3) 153(4) 1_665
O7S H1S O3 0.84(3) 2.35(4) 2.976(3) 132(4) 1_655
O7S H2S O4 0.85(3) 2.00(3) 2.839(3) 168(4) .
O8S H3S O3 0.86(2) 2.03(3) 2.872(3) 168(3) 1_565

_refine_diff_density_max         0.207
_refine_diff_density_min         -0.175
_refine_diff_density_rms         0.040

_shelx_res_file                  
;

    sad.res created by SHELXL-2014/7


TITL sad in P1
CELL 1.54178   5.83230   6.98900  13.74310  97.2801  98.8496  91.5765
ZERR    2.00   0.00040   0.00040   0.00090   0.0020   0.0021   0.0021
LATT -1
SFAC C  H  B  N  O  S
UNIT 20 24 2 2 8 2

L.S. 10
BOND $H
FMAP 2
PLAN -10
SIZE 0.36 0.18 0.08
TEMP -173
DFIX 0.84 O3 H3O O6 H6O O7S H1S O7S H2S O8S H3S O8S H4S
DFIX 0.91 N1 H1N N2 H2N
CONF
EQIV $1 x, y+1, z
HTAB O3 O1_$1
HTAB N1 O7S
HTAB O6 O4_$1
HTAB N2 O8S
EQIV $2 x-1, y, z
HTAB O8S O6_$2
EQIV $3 x+1, y+1, z
HTAB O7S O1_$3
EQIV $4 x+1, y, z
HTAB O7S O3_$4
HTAB O7S O4
HTAB O8S O3_$1
ACTA

WGHT    0.048600    0.133700
FVAR       0.41706
S1    6    0.786191    0.023303    0.839302    11.00000    0.02649    0.01906 =
         0.01804    0.00899   -0.00326   -0.00225
O1    5    0.341204   -0.217167    0.605849    11.00000    0.02989    0.01374 =
         0.02147    0.00180   -0.00381    0.00040
O2    5    0.314306    0.099101    0.649531    11.00000    0.01998    0.01354 =
         0.01797    0.00169   -0.00009   -0.00039
O3    5    0.401642    0.375019    0.577385    11.00000    0.02088    0.01297 =
         0.01649    0.00311   -0.00271    0.00027
H3O   2    0.441007    0.490277    0.585404    11.00000   -1.20000
N1    4    0.720482    0.200018    0.677348    11.00000    0.01961    0.01504 =
         0.01487    0.00480    0.00047    0.00022
H1N   2    0.804215    0.263853    0.642018    11.00000   -1.20000
B1    3    0.457414    0.286834    0.665072    11.00000    0.01640    0.01521 =
         0.01596    0.00248   -0.00010    0.00157
C1    1    0.825832   -0.118172    0.723954    11.00000    0.02158    0.02059 =
         0.02489    0.01004    0.00069    0.00403
AFIX  23
H1A   2    0.992432   -0.121631    0.717460    11.00000   -1.20000
H1B   2    0.761645   -0.252096    0.719802    11.00000   -1.20000
AFIX   0
C2    1    0.691779   -0.012901    0.643970    11.00000    0.02794    0.01385 =
         0.01706    0.00490    0.00395    0.00494
AFIX  13
H2    2    0.749658   -0.045558    0.579344    11.00000   -1.20000
AFIX   0
C3    1    0.431263   -0.054665    0.630964    11.00000    0.02525    0.01741 =
         0.01117    0.00466   -0.00130    0.00365
C4    1    0.476336    0.419894    0.769761    11.00000    0.01993    0.01390 =
         0.01459    0.00371    0.00201   -0.00531
C5    1    0.329251    0.556720    0.804695    11.00000    0.02089    0.01483 =
         0.02071    0.00284    0.00388   -0.00244
AFIX  43
H5    2    0.184260    0.573453    0.765301    11.00000   -1.20000
AFIX   0
C6    1    0.391513    0.669205    0.896396    11.00000    0.03370    0.01891 =
         0.02090    0.00024    0.00933   -0.00422
AFIX  43
H6    2    0.287700    0.760044    0.919807    11.00000   -1.20000
AFIX   0
C7    1    0.605654    0.649283    0.954157    11.00000    0.04025    0.02331 =
         0.01466    0.00089    0.00512   -0.01139
AFIX  43
H7    2    0.648158    0.727047    1.016614    11.00000   -1.20000
AFIX   0
C8    1    0.756269    0.516093    0.920414    11.00000    0.02710    0.02481 =
         0.01413    0.00803   -0.00350   -0.00948
AFIX  43
H8    2    0.903239    0.502522    0.959017    11.00000   -1.20000
AFIX   0
C9    1    0.689543    0.402170    0.829092    11.00000    0.02279    0.01519 =
         0.01616    0.00605    0.00092   -0.00591
C10   1    0.827762    0.245518    0.785536    11.00000    0.01844    0.02018 =
         0.01628    0.00914   -0.00286   -0.00231
AFIX  13
H10   2    0.995943    0.286442    0.793279    11.00000   -1.20000
AFIX   0
S2    6    0.208451    0.590628    0.162598    11.00000    0.02133    0.01244 =
         0.01634   -0.00146   -0.00157    0.00030
O4    5    0.663515    0.481078    0.388223    11.00000    0.01972    0.01127 =
         0.02131    0.00480   -0.00029    0.00268
O5    5    0.695006    0.778867    0.348406    11.00000    0.01346    0.00952 =
         0.01734    0.00401    0.00088    0.00060
O6    5    0.611752    1.085940    0.422762    11.00000    0.01585    0.00918 =
         0.01638    0.00042   -0.00059    0.00016
H6O   2    0.579470    1.197714    0.414487    11.00000   -1.20000
N2    4    0.289041    0.851334    0.323837    11.00000    0.01414    0.01016 =
         0.01324   -0.00021    0.00191    0.00086
H2N   2    0.205596    0.923135    0.361694    11.00000   -1.20000
B2    3    0.550797    0.953381    0.334044    11.00000    0.01077    0.01005 =
         0.01751    0.00210    0.00175    0.00089
C11   1    0.175786    0.507081    0.279663    11.00000    0.01671    0.01228 =
         0.02113    0.00122    0.00070   -0.00149
AFIX  23
H11A  2    0.010579    0.501712    0.288549    11.00000   -1.20000
H11B  2    0.238337    0.377526    0.283505    11.00000   -1.20000
AFIX   0
C12   1    0.316130    0.657571    0.356788    11.00000    0.01739    0.01022 =
         0.01602    0.00174    0.00387   -0.00022
AFIX  13
H12   2    0.263956    0.656429    0.422711    11.00000   -1.20000
AFIX   0
C13   1    0.577039    0.628978    0.365986    11.00000    0.01853    0.01185 =
         0.00971    0.00128    0.00042   -0.00038
C14   1    0.531169    1.032281    0.228924    11.00000    0.01639    0.01140 =
         0.01465    0.00043    0.00243    0.00540
C15   1    0.681209    1.153146    0.192572    11.00000    0.02043    0.01077 =
         0.02071    0.00177    0.00531    0.00192
AFIX  43
H15   2    0.828883    1.192374    0.230621    11.00000   -1.20000
AFIX   0
C16   1    0.616747    1.217385    0.100624    11.00000    0.02854    0.01583 =
         0.02212    0.00660    0.01097    0.00403
AFIX  43
H16   2    0.721759    1.297771    0.075698    11.00000   -1.20000
AFIX   0
C17   1    0.399222    1.163961    0.045475    11.00000    0.03639    0.01951 =
         0.01519    0.00558    0.00495    0.00800
AFIX  43
H17   2    0.355251    1.209786   -0.016597    11.00000   -1.20000
AFIX   0
C18   1    0.245381    1.043934    0.080435    11.00000    0.02238    0.01681 =
         0.01541   -0.00055   -0.00105    0.00487
AFIX  43
H18   2    0.095945    1.007722    0.043287    11.00000   -1.20000
AFIX   0
C19   1    0.315930    0.978344    0.171122    11.00000    0.01785    0.01032 =
         0.01580    0.00006    0.00226    0.00415
C20   1    0.175870    0.838998    0.216720    11.00000    0.01392    0.01195 =
         0.01591   -0.00221   -0.00180    0.00056
AFIX  13
H20   2    0.008875    0.871680    0.210835    11.00000   -1.20000
AFIX   0
O7S   5    0.913579    0.484083    0.582727    11.00000    0.01826    0.05057 =
         0.01848    0.00351   -0.00102   -0.00973
H1S   2    1.049286    0.526990    0.582979    11.00000   -1.20000
H2S   2    0.857711    0.481120    0.521715    11.00000   -1.20000
O8S   5    0.088411    1.149747    0.420147    11.00000    0.01500    0.02048 =
         0.02008   -0.00400    0.00035    0.00221
H3S   2    0.166204    1.214853    0.472600    11.00000   -1.20000
H4S   2   -0.050329    1.144208    0.426038    11.00000   -1.20000

HKLF 4

REM  sad in P1
REM R1 =  0.0260 for    3729 Fo > 4sig(Fo)  and  0.0261 for all    3748 data
REM    331 parameters refined using     11 restraints

END

WGHT      0.0486      0.1337

REM Highest difference peak  0.207,  deepest hole -0.175,  1-sigma level  0.040
Q1    1   0.4400  0.3538  0.7189  11.00000  0.05    0.21
Q2    1   0.4375  0.6443  0.3711  11.00000  0.05    0.21
Q3    1   0.5953  0.4331  0.7919  11.00000  0.05    0.19
Q4    1   0.2399  0.8462  0.2777  11.00000  0.05    0.18
Q5    1   0.5628  0.9854  0.2748  11.00000  0.05    0.17
Q6    1   0.7512  0.3129  0.8206  11.00000  0.05    0.17
Q7    1   0.7722  0.2247  0.7368  11.00000  0.05    0.17
Q8    1   0.4011  1.0140  0.2022  11.00000  0.05    0.17
Q9    1   0.7269 -0.0818  0.6824  11.00000  0.05    0.16
Q10   1   0.5897  0.2597  0.6754  11.00000  0.05    0.16
;
_shelx_res_checksum              53563
